# Supplementary material for: Low MXene Loading of Epoxy Composite with Enhanced Hydrothermal Resistance
Source: Polymers (Basel). 2025 Apr 30;17(9):1229. doi: 10.3390/polym17091229 (PMC12073684; doi:10.3390/polym17091229)
Supplement: Supplementary file 1 [file polymers-17-01229-s001.zip]

Archive with 1 entries (1 files):
- polymers-3556981-supplementary.pdf
